# Supplementary material for: Discovering Glioma Tissue through Its Biomarkers’ Detection in Blood by Raman Spectroscopy and Machine Learning
Source: Pharmaceutics. 2023 Jan 6;15(1):203. doi: 10.3390/pharmaceutics15010203 (PMC9862809; doi:10.3390/pharmaceutics15010203)
Supplement: Supplementary file 1 [file pharmaceutics-15-00203-s001.zip]

Archive with 1 entries (1 files):
- pharmaceutics-2117731-supplementary.pdf
